# Supplementary material for: Design and synthesis of cabotegravir derivatives bearing 1,2,3-triazole and evaluation of anti-liver cancer activity
Source: Front Pharmacol. 2023 Oct 6;14:1265289. doi: 10.3389/fphar.2023.1265289 (PMC10590056; doi:10.3389/fphar.2023.1265289)
Supplement: Supplementary file 1 [file DataSheet1.zip › supplementary experimental data/1.MTT assay/1-(OD)preliminary screeing of 19 compounds(OD).xlsx]

## Sheet: Sheet1
Preliminary screening of 19 compounds (n=3)
HepG2
	Control	KJ-1	KJ-2	KJ-3	KJ-4	KJ-5	KJ-6	KJ-7	KJ-8	KJ-9	KJ-10		Control	KJ-11	KJ-12	KJ-13	KJ-14	KJ-15	KJ-16	KJ-17	KJ-18	KJ-19
	1.395	0.791	0.648	0.654	0.599	0.179	0.508	0.699	0.328	0.328	0.934		1.089	0.891	0.364	0.981	0.513	0.735	0.734	0.538	0.384	0.359
	1.127	0.628	0.591	0.662	0.537	0.197	0.437	0.718	0.406	0.202	0.841		1.157	0.938	0.295	0.929	0.589	0.698	0.709	0.426	0.329	0.366
	1.048	0.577	0.576	0.618	0.619	0.202	0.441	0.671	0.415	0.159	0.839		1.352	0.906	0.229	0.947	0.502	0.832	0.674	0.431	0.299	0.317
	1.116	0.543	0.533	0.708	0.637	0.183	0.406	0.706	0.481	0.138	0.762		1.288	0.896	0.316	0.868	0.449	0.805	0.638	0.409	0.316	0.325
	1.258	0.552	0.547	0.794	0.504	0.163	0.512	0.732	0.539	0.239	0.607		1.047	0.738	0.327	0.763	0.508	0.717	0.712	0.432	0.385	0.289
Average	1.1888	0.6182	0.579	0.6872	0.5792	0.1848	0.4608	0.7052	0.4338	0.2132	0.7966	Average	1.1866	0.8738	0.3062	0.8976	0.5122	0.7574	0.6934	0.4472	0.3426	0.3312
ODtreated/ODcontrol		0.52002	0.487046	0.578062	0.487214	0.155451	0.387618	0.593203	0.364906	0.179341	0.670087	ODtreated/ODcontrol		0.73639	0.258048	0.756447	0.431653	0.638294	0.584359	0.376875	0.288724	0.279117
Inhibitory rate		0.47998	0.512954	0.421938	0.512786	0.844549	0.612382	0.406797	0.635094	0.820659	0.329913	Inhibitory rate		0.26361	0.741952	0.243553	0.568347	0.361706	0.415641	0.623125	0.711276	0.720883
	Control	KJ-1	KJ-2	KJ-3	KJ-4	KJ-5	KJ-6	KJ-7	KJ-8	KJ-9	KJ-10		Control	KJ-11	KJ-12	KJ-13	KJ-14	KJ-15	KJ-16	KJ-17	KJ-18	KJ-19
	1.085	0.701	0.633	0.692	0.592	0.158	0.508	0.731	0.463	0.206	0.739		1.399	0.975	0.31	0.908	0.603	0.716	0.618	0.439	0.359	0.296
	1.325	0.694	0.608	0.686	0.537	0.163	0.493	0.709	0.456	0.238	0.704		1.257	0.863	0.258	0.934	0.525	0.805	0.732	0.408	0.405	0.354
	1.156	0.638	0.597	0.631	0.639	0.203	0.485	0.729	0.439	0.196	0.792		1.206	0.906	0.239	0.889	0.581	0.791	0.709	0.496	0.392	0.318
	1.239	0.519	0.569	0.592	0.528	0.149	0.438	0.684	0.432	0.259	0.832		1.086	0.913	0.276	0.922	0.537	0.835	0.697	0.411	0.383	0.305
	1.197	0.505	0.538	0.563	0.633	0.172	0.442	0.693	0.455	0.287	0.886		1.135	0.923	0.264	0.916	0.519	0.824	0.721	0.458	0.412	0.339
Average	1.2004	0.6114	0.589	0.6328	0.5858	0.169	0.4732	0.7092	0.449	0.2372	0.7906	Average	1.2166	0.916	0.2694	0.9138	0.553	0.7942	0.6954	0.4424	0.3902	0.3224
ODtreated/ODcontrol		0.50933	0.49067	0.527158	0.488004	0.140786	0.394202	0.590803	0.374042	0.197601	0.658614	ODtreated/ODcontrol		0.752918	0.221437	0.75111	0.454545	0.652803	0.571593	0.363636	0.32073	0.265001
Inhibitory rate		0.49067	0.50933	0.472842	0.511996	0.859214	0.605798	0.409197	0.625958	0.802399	0.341386	Inhibitory rate		0.247082	0.778563	0.24889	0.545455	0.347197	0.428407	0.636364	0.67927	0.734999
	Control	KJ-1	KJ-2	KJ-3	KJ-4	KJ-5	KJ-6	KJ-7	KJ-8	KJ-9	KJ-10		Control	KJ-11	KJ-12	KJ-13	KJ-14	KJ-15	KJ-16	KJ-17	KJ-18	KJ-19
	1.284	0.701	0.638	0.693	0.639	0.208	0.532	0.728	0.431	0.209	0.824		1.086	0.864	0.238	0.817	0.497	0.701	0.719	0.368	0.218	0.319
	1.206	0.654	0.601	0.715	0.631	0.139	0.506	0.701	0.465	0.315	0.811		1.174	0.889	0.229	0.835	0.461	0.658	0.652	0.505	0.239	0.257
	1.197	0.703	0.586	0.723	0.62	0.169	0.483	0.674	0.384	0.218	0.795		0.998	0.838	0.205	0.833	0.538	0.699	0.684	0.439	0.256	0.334
	1.247	0.739	0.569	0.684	0.596	0.193	0.461	0.722	0.359	0.226	0.839		1.13	0.807	0.257	0.806	0.471	0.731	0.701	0.401	0.358	0.206
	1.135	0.637	0.588	0.731	0.539	0.186	0.469	0.719	0.433	0.254	0.941		1.059	0.801	0.231	0.885	0.439	0.709	0.638	0.324	0.364	0.288
Average	1.2138	0.6868	0.5964	0.7092	0.605	0.179	0.4902	0.7088	0.4144	0.2444	0.842	Average	1.0894	0.8398	0.232	0.8352	0.4812	0.6996	0.6788	0.4074	0.287	0.2808
ODtreated/ODcontrol		0.565826	0.491349	0.584281	0.498435	0.147471	0.403856	0.583951	0.341407	0.201351	0.693689	ODtreated/ODcontrol		0.770883	0.212961	0.766661	0.441711	0.642188	0.623095	0.373967	0.263448	0.257757
Inhibitory rate		0.434174	0.508651	0.415719	0.501565	0.852529	0.596144	0.416049	0.658593	0.798649	0.306311	Inhibitory rate		0.229117	0.787039	0.233339	0.558289	0.357812	0.376905	0.626033	0.736552	0.742243
Hela
	Control	KJ-1	KJ-2	KJ-3	KJ-4	KJ-5	KJ-6	KJ-7	KJ-8	KJ-9	KJ-10		Control	KJ-11	KJ-12	KJ-13	KJ-14	KJ-15	KJ-16	KJ-17	KJ-18	KJ-19
	1.259	0.698	0.634	0.758	0.608	0.235	0.421	0.738	0.529	0.325	0.795		1.189	0.952	0.336	0.967	0.628	0.915	0.796	0.695	0.459	0.495
	1.367	0.716	0.655	0.786	0.689	0.269	0.498	0.766	0.468	0.289	0.808		1.32	0.83	0.357	0.996	0.571	0.896	0.782	0.531	0.406	0.486
	1.388	0.665	0.609	0.762	0.672	0.176	0.516	0.729	0.421	0.271	0.816		1.068	0.881	0.308	0.982	0.604	0.887	0.764	0.496	0.413	0.431
	1.034	0.643	0.597	0.708	0.669	0.254	0.535	0.794	0.385	0.281	0.796		1.165	0.932	0.319	0.995	0.596	0.903	0.809	0.516	0.457	0.406
	1.196	0.675	0.646	0.771	0.632	0.278	0.497	0.815	0.336	0.299	0.825		1.207	0.872	0.335	0.984	0.611	0.906	0.755	0.508	0.438	0.409
Average	1.2488	0.6794	0.6282	0.757	0.654	0.2424	0.4934	0.7684	0.4278	0.293	0.808	Average	1.1898	0.8934	0.331	0.9848	0.602	0.9014	0.7812	0.5492	0.4346	0.4454
ODtreated/ODcontrol		0.544042	0.503043	0.606182	0.523703	0.194106	0.395099	0.615311	0.342569	0.234625	0.647021	ODtreated/ODcontrol		0.750883	0.278198	0.827702	0.505967	0.757606	0.656581	0.46159	0.365271	0.374349
Inhibitory rate		0.455958	0.496957	0.393818	0.476297	0.805894	0.604901	0.384689	0.657431	0.765375	0.352979	Inhibitory rate		0.249117	0.721802	0.172298	0.494033	0.242394	0.343419	0.53841	0.634729	0.625651
	Control	KJ-1	KJ-2	KJ-3	KJ-4	KJ-5	KJ-6	KJ-7	KJ-8	KJ-9	KJ-10		Control	KJ-11	KJ-12	KJ-13	KJ-14	KJ-15	KJ-16	KJ-17	KJ-18	KJ-19
	1.268	0.595	0.639	0.735	0.655	0.266	0.513	0.785	0.385	0.336	0.834		1.375	1.037	0.357	1.089	0.562	0.873	0.825	0.496	0.417	0.512
	1.345	0.616	0.604	0.747	0.519	0.274	0.559	0.772	0.394	0.374	0.762		1.423	1.095	0.304	1.016	0.585	0.828	0.806	0.508	0.439	0.408
	1.069	0.697	0.598	0.759	0.609	0.288	0.567	0.793	0.399	0.381	0.844		1.208	0.992	0.297	0.928	0.591	0.889	0.809	0.513	0.452	0.496
	1.332	0.668	0.613	0.728	0.695	0.295	0.558	0.806	0.364	0.352	0.901		1.169	0.937	0.339	1.134	0.534	0.867	0.816	0.482	0.438	0.411
	1.296	0.712	0.628	0.733	0.591	0.213	0.597	0.763	0.402	0.208	0.795		1.259	0.968	0.406	0.995	0.509	0.843	0.829	0.471	0.466	0.531
Average	1.262	0.6576	0.6164	0.7404	0.6138	0.2672	0.5588	0.7838	0.3888	0.3302	0.8272	Average	1.2868	1.0058	0.3406	1.0324	0.5562	0.86	0.817	0.494	0.4424	0.4716
ODtreated/ODcontrol		0.521078	0.488431	0.586688	0.486371	0.211727	0.442789	0.621078	0.308082	0.261648	0.655468	ODtreated/ODcontrol		0.781629	0.264688	0.8023	0.432235	0.668325	0.634908	0.383898	0.343799	0.366491
Inhibitory rate		0.478922	0.511569	0.413312	0.513629	0.788273	0.557211	0.378922	0.691918	0.738352	0.344532	Inhibitory rate		0.218371	0.735312	0.1977	0.567765	0.331675	0.365092	0.616102	0.656201	0.633509
	Control	KJ-1	KJ-2	KJ-3	KJ-4	KJ-5	KJ-6	KJ-7	KJ-8	KJ-9	KJ-10		Control	KJ-11	KJ-12	KJ-13	KJ-14	KJ-15	KJ-16	KJ-17	KJ-18	KJ-19
	1.059	0.752	0.639	0.706	0.689	0.257	0.561	0.768	0.438	0.264	0.816		1.055	0.938	0.306	0.973	0.608	0.884	0.766	0.443	0.427	0.531
	0.986	0.719	0.647	0.832	0.674	0.239	0.592	0.795	0.458	0.285	0.828		1.367	0.995	0.391	0.991	0.616	0.906	0.801	0.458	0.399	0.407
	1.168	0.755	0.653	0.795	0.691	0.271	0.497	0.731	0.412	0.232	0.762		1.109	1.051	0.388	1.035	0.639	0.863	0.795	0.467	0.452	0.439
	1.264	0.702	0.606	0.769	0.706	0.269	0.496	0.805	0.391	0.259	0.758		1.262	0.895	0.406	0.902	0.692	0.865	0.753	0.483	0.403	0.421
	1.135	0.768	0.648	0.708	0.671	0.275	0.538	0.792	0.406	0.233	0.639		1.239	0.936	0.327	0.896	0.649	0.895	0.782	0.406	0.439	0.406
Average	1.1224	0.7392	0.6386	0.762	0.6862	0.2622	0.5368	0.7782	0.421	0.2546	0.7606	Average	1.2064	0.963	0.3636	0.9594	0.6408	0.8826	0.7794	0.4514	0.424	0.4408
ODtreated/ODcontrol		0.658589	0.568959	0.678902	0.611368	0.233607	0.478261	0.693336	0.375089	0.226835	0.677655	ODtreated/ODcontrol		0.798243	0.301393	0.795259	0.531167	0.731598	0.646054	0.374171	0.351459	0.365385
Inhibitory rate		0.341411	0.431041	0.321098	0.388632	0.766393	0.521739	0.306664	0.624911	0.773165	0.322345	Inhibitory rate		0.201757	0.698607	0.204741	0.468833	0.268402	0.353946	0.625829	0.648541	0.634615
MCF-7
	Control	KJ-1	KJ-2	KJ-3	KJ-4	KJ-5	KJ-6	KJ-7	KJ-8	KJ-9	KJ-10		Control	KJ-11	KJ-12	KJ-13	KJ-14	KJ-15	KJ-16	KJ-17	KJ-18	KJ-19
	1.286	0.652	0.638	0.735	0.659	0.542	0.665	0.725	0.538	0.418	0.762		1.289	0.956	0.769	0.839	0.752	0.669	0.735	0.597	0.451	0.469
	1.385	0.706	0.599	0.806	0.702	0.438	0.672	0.739	0.482	0.357	0.799		1.174	1.038	0.605	0.867	0.634	0.786	0.703	0.532	0.606	0.486
	1.336	0.887	0.697	0.768	0.628	0.469	0.602	0.701	0.441	0.369	0.816		1.069	0.982	0.537	0.861	0.602	0.832	0.682	0.459	0.475	0.538
	1.197	0.605	0.706	0.794	0.695	0.451	0.617	0.696	0.428	0.334	0.835		1.348	1.055	0.418	0.849	0.587	0.791	0.719	0.438	0.48	0.492
	1.264	0.637	0.588	0.705	0.614	0.449	0.588	0.786	0.484	0.375	0.889		1.155	1.124	0.443	0.837	0.552	0.768	0.739	0.529	0.486	0.526
Average	1.2936	0.6974	0.6456	0.7616	0.6596	0.4698	0.6288	0.7294	0.4746	0.3706	0.8202	Average	1.207	1.031	0.5544	0.8506	0.6254	0.7692	0.7156	0.511	0.4996	0.5022
ODtreated/ODcontrol		0.539116	0.499072	0.588745	0.509895	0.363173	0.486085	0.563853	0.366883	0.286487	0.634045	ODtreated/ODcontrol		0.854184	0.459321	0.704722	0.518144	0.637283	0.592875	0.423364	0.413919	0.416073
Inhibitory rate		0.460884	0.500928	0.411255	0.490105	0.636827	0.513915	0.436147	0.633117	0.713513	0.365955	Inhibitory rate		0.145816	0.540679	0.295278	0.481856	0.362717	0.407125	0.576636	0.586081	0.583927
	Control	KJ-1	KJ-2	KJ-3	KJ-4	KJ-5	KJ-6	KJ-7	KJ-8	KJ-9	KJ-10		Control	KJ-11	KJ-12	KJ-13	KJ-14	KJ-15	KJ-16	KJ-17	KJ-18	KJ-19
	1.385	0.672	0.659	0.726	0.596	0.421	0.697	0.731	0.569	0.306	0.869		1.164	0.828	0.569	0.867	0.531	0.839	0.685	0.537	0.492	0.532
	1.426	0.691	0.678	0.719	0.631	0.457	0.601	0.719	0.504	0.394	0.734		0.997	0.939	0.501	0.839	0.549	0.739	0.639	0.569	0.531	0.519
	1.199	0.639	0.639	0.684	0.608	0.439	0.528	0.706	0.495	0.413	0.938		1.054	0.906	0.497	0.861	0.562	0.702	0.648	0.528	0.508	0.507
	1.506	0.56	0.701	0.753	0.581	0.446	0.559	0.665	0.559	0.318	0.924		1.068	0.832	0.532	0.762	0.519	0.631	0.652	0.612	0.462	0.495
	1.233	0.638	0.656	0.744	0.626	0.531	0.543	0.709	0.558	0.327	0.863		1.239	0.951	0.482	0.794	0.532	0.605	0.735	0.538	0.499	0.537
Average	1.262	0.64	0.6666	0.7252	0.6084	0.4588	0.5856	0.706	0.537	0.3516	0.8656	Average	1.1044	0.8912	0.5162	0.8246	0.5386	0.7032	0.6718	0.5568	0.4984	0.518
ODtreated/ODcontrol		0.507132	0.528209	0.574643	0.482092	0.36355	0.464025	0.559429	0.425515	0.278605	0.685895	ODtreated/ODcontrol		0.806954	0.467403	0.74665	0.487686	0.636726	0.608294	0.504165	0.451286	0.469033
Inhibitory rate		0.492868	0.471791	0.425357	0.517908	0.63645	0.535975	0.440571	0.574485	0.721395	0.314105	Inhibition rate		0.193046	0.532597	0.25335	0.512314	0.363274	0.391706	0.495835	0.548714	0.530967
	Control	KJ-1	KJ-2	KJ-3	KJ-4	KJ-5	KJ-6	KJ-7	KJ-8	KJ-9	KJ-10		Control	KJ-11	KJ-12	KJ-13	KJ-14	KJ-15	KJ-16	KJ-17	KJ-18	KJ-19
	1.389	0.634	0.638	0.795	0.744	0.528	0.617	0.733	0.496	0.466	0.793		1.384	0.907	0.538	0.867	0.637	0.754	0.661	0.492	0.452	0.446
	1.176	0.668	0.627	0.788	0.762	0.443	0.602	0.749	0.503	0.451	0.838		1.069	1.038	0.518	1.039	0.502	0.813	0.538	0.437	0.408	0.492
	1.032	0.753	0.705	0.803	0.755	0.439	0.541	0.728	0.518	0.494	0.829		1.166	0.869	0.502	0.904	0.491	0.768	0.742	0.473	0.497	0.401
	0.967	0.771	0.699	0.816	0.602	0.482	0.502	0.776	0.522	0.401	0.869		1.138	0.884	0.491	0.837	0.499	0.7	0.665	0.459	0.468	0.452
	1.257	0.799	0.532	0.695	0.595	0.401	0.538	0.743	0.534	0.431	0.799		1.066	0.951	0.473	0.899	0.548	0.858	0.673	0.466	0.472	0.443
Average	1.1642	0.725	0.6402	0.7794	0.6916	0.4586	0.56	0.7458	0.5146	0.4486	0.8256	Average	1.1646	0.9298	0.5044	0.9092	0.5354	0.7786	0.6558	0.4654	0.4594	0.4468
ODtreated/ODcontrol		0.622745	0.549906	0.669473	0.594056	0.393919	0.481017	0.640612	0.44202	0.385329	0.709157	ODtreated/ODcontrol		0.798386	0.43311	0.780697	0.459729	0.668556	0.563112	0.399622	0.39447	0.383651
Inhibition rate		0.377255	0.450094	0.330527	0.405944	0.606081	0.518983	0.359388	0.55798	0.614671	0.290843	Inhibitory rate		0.201614	0.56689	0.219303	0.540271	0.331444	0.436888	0.600378	0.60553	0.616349
KYSE-30
	Control	KJ-1	KJ-2	KJ-3	KJ-4	KJ-5	KJ-6	KJ-7	KJ-8	KJ-9	KJ-10		Control	KJ-11	KJ-12	KJ-13	KJ-14	KJ-15	KJ-16	KJ-17	KJ-18	KJ-19
	1.267	0.832	0.698	0.715	0.668	0.532	0.438	0.725	0.431	0.682	0.769		1.067	0.706	0.678	0.869	0.571	0.672	0.758	0.637	0.432	0.483
	1.198	0.699	0.647	0.838	0.631	0.524	0.492	0.638	0.552	0.528	0.816		1.134	0.826	0.521	0.812	0.535	0.669	0.713	0.502	0.418	0.461
	1.062	0.703	0.632	0.786	0.618	0.407	0.513	0.602	0.539	0.399	0.909		1.205	0.831	0.401	0.706	0.608	0.709	0.709	0.531	0.406	0.453
	1.556	0.718	0.597	0.792	0.599	0.339	0.507	0.669	0.521	0.276	0.839		1.169	0.906	0.467	0.795	0.614	0.635	0.668	0.518	0.455	0.507
	1.325	0.719	0.637	0.776	0.637	0.415	0.496	0.672	0.496	0.369	0.837		1.009	0.836	0.499	0.784	0.532	0.658	0.692	0.508	0.439	0.497
Average	1.2816	0.7342	0.6422	0.7814	0.6306	0.4434	0.4892	0.6612	0.5078	0.4508	0.834	Average	1.1168	0.821	0.5132	0.7932	0.572	0.6686	0.708	0.5392	0.43	0.4802
ODtreated/ODcontrol		0.572878	0.501092	0.609707	0.492041	0.345974	0.38171	0.515918	0.396223	0.351748	0.650749	ODtreated/ODcontrol		0.735136	0.459527	0.710244	0.512178	0.598675	0.633954	0.482808	0.385029	0.429979
Inhibitory rate		0.427122	0.498908	0.390293	0.507959	0.654026	0.61829	0.484082	0.603777	0.648252	0.349251	Inhibition rate		0.264864	0.540473	0.289756	0.487822	0.401325	0.366046	0.517192	0.614971	0.570021
	Control	KJ-1	KJ-2	KJ-3	KJ-4	KJ-5	KJ-6	KJ-7	KJ-8	KJ-9	KJ-10		Control	KJ-11	KJ-12	KJ-13	KJ-14	KJ-15	KJ-16	KJ-17	KJ-18	KJ-19
	1.086	0.728	0.668	0.815	0.692	0.439	0.556	0.698	0.482	0.417	0.739		0.967	0.935	0.539	0.859	0.593	0.683	0.661	0.483	0.538	0.513
	1.174	0.755	0.624	0.833	0.723	0.386	0.612	0.729	0.461	0.396	0.811		1.168	0.911	0.591	0.793	0.501	0.715	0.607	0.467	0.509	0.539
	1.329	0.719	0.638	0.796	0.711	0.417	0.503	0.731	0.438	0.352	0.904		1.049	0.835	0.508	0.932	0.552	0.604	0.692	0.461	0.539	0.562
	1.206	0.692	0.601	0.809	0.684	0.352	0.538	0.604	0.501	0.336	0.882		1.332	0.991	0.553	0.866	0.496	0.597	0.705	0.403	0.559	0.604
	1.008	0.793	0.613	0.811	0.716	0.339	0.569	0.596	0.411	0.376	0.769		1.205	0.762	0.501	0.817	0.534	0.661	0.681	0.432	0.574	0.522
Average	1.1606	0.7374	0.6288	0.8128	0.7052	0.3866	0.5556	0.6716	0.4586	0.3754	0.912	Average	1.1442	0.8868	0.5384	0.8534	0.5352	0.652	0.6692	0.4492	0.5438	0.548
ODtreated/ODcontrol		0.635361	0.541789	0.700327	0.607617	0.333104	0.478718	0.578666	0.39514	0.323453	0.7858	ODtreated/ODcontrol		0.775039	0.470547	0.745849	0.46775	0.56983	0.584863	0.392589	0.475267	0.478937
Inhibitory rate		0.364639	0.458211	0.299673	0.392383	0.666896	0.521282	0.421334	0.60486	0.676547	0.2142	Inhibitory rate		0.224961	0.529453	0.254151	0.53225	0.43017	0.415137	0.607411	0.524733	0.521063
	Control	KJ-1	KJ-2	KJ-3	KJ-4	KJ-5	KJ-6	KJ-7	KJ-8	KJ-9	KJ-10		Control	KJ-11	KJ-12	KJ-13	KJ-14	KJ-15	KJ-16	KJ-17	KJ-18	KJ-19
	1.038	0.702	0.69	0.824	0.657	0.372	0.419	0.567	0.451	0.442	0.833		1.089	0.965	0.432	0.937	0.513	0.735	0.73	0.617	0.419	0.538
	1.269	0.663	0.713	0.801	0.602	0.361	0.537	0.537	0.496	0.419	0.792		1.157	0.997	0.485	1.028	0.589	0.704	0.708	0.537	0.457	0.462
	0.976	0.691	0.675	0.749	0.617	0.399	0.63	0.699	0.387	0.471	0.901		1.352	0.934	0.469	0.833	0.502	0.726	0.699	0.581	0.439	0.419
	1.163	0.608	0.661	0.762	0.648	0.41	0.576	0.618	0.41	0.452	0.861		1.288	0.852	0.451	0.924	0.449	0.732	0.671	0.537	0.631	0.624
	0.994	0.668	0.679	0.778	0.666	0.365	0.559	0.638	0.533	0.439	0.847		1.047	0.917	0.453	0.961	0.508	0.685	0.682	0.505	0.518	0.498
Average	1.088	0.6664	0.6836	0.7828	0.638	0.3814	0.5442	0.6118	0.4554	0.4446	0.8468	Average	1.1866	0.933	0.458	0.9366	0.5122	0.7164	0.698	0.5554	0.4928	0.5082
ODtreated/ODcontrol		0.6125	0.628309	0.719485	0.586397	0.350551	0.500184	0.562316	0.418566	0.40864	0.778309	ODtreated/ODcontrol		0.78628	0.385977	0.789314	0.431653	0.603742	0.588235	0.46806	0.415304	0.428282
Inhibitory rate		0.3875	0.371691	0.280515	0.413603	0.649449	0.499816	0.437684	0.581434	0.59136	0.221691	Inhibitory rate		0.21372	0.614023	0.210686	0.568347	0.396258	0.411765	0.53194	0.584696	0.571718
