# Supplementary material for: Design and synthesis of cabotegravir derivatives bearing 1,2,3-triazole and evaluation of anti-liver cancer activity
Source: Front Pharmacol. 2023 Oct 6;14:1265289. doi: 10.3389/fphar.2023.1265289 (PMC10590056; doi:10.3389/fphar.2023.1265289)
Supplement: Supplementary file 1 [file DataSheet1.zip › supplementary experimental data/1.MTT assay/2-(OD)other tumor cell lines.xlsx]

## Sheet: Sheet1
Hela	KJ-5								KJ-12
Group	0	1	2	4	8	16	32		0	1	2	4	8	16	32
	1.334	1.025	0.896	0.758	0.511	0.215	0.224		2.172	1.245	0.996	1.022	0.314	0.458	0.355
IC50=4.016	1.15	0.998	0.841	0.869	0.698	0.236	0.245	IC50=4.817	1.552	1.125	1.058	1.302	0.492	0.536	0.443
	1.611	1.044	0.855	0.968	0.568	0.256	0.205		2.091	1.027	1.472	1.112	0.448	0.428	0.476
	2.025	0.967	0.958	0.768	0.598	0.183	0.212		1.431	1.166	1.255	1.154	0.559	0.51	0.458
	1.157	1.122	0.904	0.872	0.598	0.318	0.187		1.178	1.358	0.985	0.806	0.585	0.405	0.532
Average	1.4554	1.0312	0.8908	0.847	0.5946	0.2416	0.2146	Average	1.6848	1.1842	1.1532	1.0792	0.4796	0.4674	0.4528
ODtreated/ODcontrol		0.708534	0.612065	0.581971	0.408547	0.166002	0.147451	ODtreated/ODcontrol		0.702873	0.684473	0.640551	0.284663	0.277422	0.268756
Inhibitory rate		0.291466	0.387935	0.418029	0.591453	0.833998	0.852549	Inhibitory rate		0.297127	0.315527	0.359449	0.715337	0.722578	0.731244
Group	0	1	2	4	8	16	32		0	1	2	4	8	16	32
	1.263	1.168	0.785	0.763	0.682	0.169	0.215		1.385	1.125	0.985	0.896	0.531	0.388	0.297
IC50=5.162	1.374	0.985	0.726	0.835	0.534	0.238	0.127	IC50=5.193	1.596	0.986	0.937	0.872	0.506	0.416	0.293
	1.198	0.869	0.834	0.806	0.623	0.317	0.204		1.467	0.904	0.966	0.998	0.595	0.385	0.365
	1.056	0.885	0.838	0.759	0.668	0.199	0.138		1.428	1.023	0.965	0.962	0.569	0.368	0.312
	1.388	0.826	0.855	0.812	0.628	0.209	0.195		1.335	1.094	1.035	0.935	0.489	0.396	0.352
Average	1.2558	0.9466	0.8076	0.795	0.627	0.2264	0.1758	Average	1.4422	1.0264	0.9776	0.9326	0.538	0.3906	0.3238
ODtreated/ODcontrol		0.753782	0.643096	0.633063	0.499283	0.180283	0.13999	ODtreated/ODcontrol		0.71169	0.677853	0.646651	0.373041	0.270836	0.224518
Inhibitory rate		0.246218	0.356904	0.366937	0.500717	0.819717	0.86001	Inhibitory rate		0.28831	0.322147	0.353349	0.626959	0.729164	0.775482
Group	0	1	2	4	8	16	32		0	1	2	4	8	16	32
	1.439	1.256	1.135	1.035	0.861	0.358	0.169		1.287	1.068	0.952	0.759	0.631	0.356	0.285
IC50=5.872	1.355	1.159	1.098	1.068	0.752	0.247	0.238	IC50=5.492	1.344	1.135	0.947	0.892	0.525	0.331	0.261
	1.856	1.358	1.124	1.135	0.816	0.269	0.199		1.179	1.024	0.995	0.961	0.539	0.389	0.217
	1.754	1.135	1.066	1.038	0.758	0.213	0.196		1.689	0.967	0.914	0.884	0.618	0.425	0.258
	1.571	1.358	1.254	1.066	0.792	0.315	0.205		1.358	0.914	0.856	0.832	0.662	0.349	0.239
Average	1.595	1.2532	1.1354	1.0684	0.7958	0.2804	0.2014	Average	1.3714	1.0216	0.9328	0.8656	0.595	0.37	0.252
ODtreated/ODcontrol		0.785705	0.71185	0.669843	0.498934	0.175799	0.12627	ODtreated/ODcontrol		0.744932	0.680181	0.63118	0.433863	0.269797	0.183754
Inhibitory rate		0.214295	0.28815	0.330157	0.501066	0.824201	0.87373	Inhibitory rate		0.255068	0.319819	0.36882	0.566137	0.730203	0.816246
MCF-7	KJ-5								KJ-12
Group	0	1	2	4	8	16	32		0	1	2	4	8	16	32
	1.776	1.625	1.399	1.081	0.892	0.461	0.409		1.689	1.325	0.997	0.944	0.801	0.532	0.596
IC50=8.563	1.616	1.305	1.421	0.835	0.675	0.795	0.439	IC50=9.226	1.651	1.069	1.178	1.074	0.781	0.761	0.311
	1.481	1.428	1.525	0.626	0.852	0.92	0.421		1.426	1.256	1.358	0.827	0.769	0.621	0.452
	1.11	1.015	0.878	0.994	0.684	0.309	0.494		1.557	1.304	1.218	1.452	0.854	0.533	0.458
	1.556	1.058	0.982	0.759	0.599	0.562	0.351		1.368	1.158	1.106	0.981	0.735	0.669	0.325
Average	1.5078	1.2862	1.241	0.859	0.7404	0.6094	0.4228	Average	1.5382	1.2224	1.1714	1.0556	0.788	0.6232	0.4284
ODtreated/ODcontrol		0.853031	0.823053	0.569704	0.491047	0.404165	0.280409	ODtreated/ODcontrol		0.794695	0.761539	0.686257	0.512287	0.405149	0.278507
Inhibitory rate		0.146969	0.176947	0.430296	0.508953	0.595835	0.719591	Inhibitory rate		0.205305	0.238461	0.313743	0.487713	0.594851	0.721493
Group	0	1	2	4	8	16	32		0	1	2	4	8	16	32
	1.569	1.299	1.368	0.985	0.792	0.563	0.531		1.159	0.965	0.895	0.835	0.769	0.498	0.392
IC50=8.289	1.751	1.426	1.256	0.856	0.762	0.631	0.435	IC50=8.348	1.263	0.997	0.906	0.794	0.694	0.463	0.354
	1.583	1.358	1.169	0.824	0.715	0.662	0.399		1.187	0.943	0.923	0.812	0.662	0.458	0.226
	1.466	1.362	1.155	0.886	0.699	0.642	0.297		1.325	0.955	0.916	0.885	0.569	0.416	0.218
	1.382	1.288	1.264	0.964	0.702	0.685	0.365		1.109	0.959	0.904	0.715	0.501	0.435	0.196
Average	1.5502	1.3466	1.2424	0.903	0.734	0.6366	0.4054	Average	1.2086	0.9638	0.9088	0.8082	0.639	0.454	0.2772
ODtreated/ODcontrol		0.868662	0.801445	0.582505	0.473487	0.410657	0.261515	ODtreated/ODcontrol		0.797452	0.751944	0.668708	0.528711	0.375641	0.229356
Inhibitory rate		0.131338	0.198555	0.417495	0.526513	0.589343	0.738485	Inhibitory rate		0.202548	0.248056	0.331292	0.471289	0.624359	0.770644
Group	0	1	2	4	8	16	32		0	1	2	4	8	16	32
	1.335	1.185	1.06	0.895	0.625	0.495	0.435		1.569	1.258	1.068	0.995	0.768	0.733	0.458
IC50=8.372	1.229	1.26	1.13	0.863	0.659	0.532	0.401	IC50=8.076	1.632	1.352	1.031	0.964	0.895	0.616	0.352
	1.308	1.05	0.96	0.753	0.591	0.493	0.356		1.489	1.169	1.152	0.935	0.763	0.752	0.319
	1.197	1.08	0.99	0.698	0.699	0.509	0.318		1.552	1.146	1.069	0.942	0.836	0.592	0.257
	1.368	0.96	0.89	0.652	0.632	0.483	0.206		1.423	1.251	1.138	0.915	0.785	0.652	0.169
Average	1.2874	1.107	1.006	0.7722	0.6412	0.5024	0.3432	Average	1.533	1.2352	1.0916	0.9502	0.8094	0.669	0.311
ODtreated/ODcontrol		0.859873	0.78142	0.599814	0.498058	0.390244	0.266584	ODtreated/ODcontrol		0.80574	0.712068	0.61983	0.527984	0.436399	0.20287
Inhibitory rate		0.140127	0.21858	0.400186	0.501942	0.609756	0.733416	Inhibitory rate		0.19426	0.287932	0.38017	0.472016	0.563601	0.79713
KYSE-30	KJ-5								KJ-12
Group	0	1	2	4	8	16	32		0	1	2	4	8	16	32
	0.702	0.659	0.438	0.331	0.341	0.226	0.267		0.769	0.682	0.602	0.489	0.392	0.376	0.301
IC50=8.958	0.753	0.631	0.377	0.422	0.359	0.251	0.289	IC50=11.79	0.773	0.705	0.53	0.566	0.405	0.373	0.324
	0.507	0.667	0.526	0.482	0.301	0.275	0.268		0.658	0.592	0.459	0.536	0.431	0.372	0.119
	0.693	0.581	0.602	0.475	0.408	0.383	0.178		0.627	0.559	0.789	0.524	0.463	0.389	0.169
	0.856	0.55	0.559	0.422	0.336	0.269	0.159		0.889	0.681	0.689	0.506	0.336	0.285	0.155
Average	0.7022	0.6176	0.5004	0.4264	0.349	0.2808	0.2322	Average	0.7432	0.6438	0.6138	0.5242	0.4054	0.359	0.2136
ODtreated/ODcontrol		0.879522	0.712617	0.607234	0.497009	0.399886	0.330675	ODtreated/ODcontrol		0.866254	0.825888	0.705328	0.545479	0.483046	0.287406
Inhibitory rate		0.120478	0.287383	0.392766	0.502991	0.600114	0.669325	Inhibitory rate		0.133746	0.174112	0.294672	0.454521	0.516954	0.712594
Group	0	1	2	4	8	16	32		0	1	2	4	8	16	32
	1.102	0.932	0.762	0.621	0.495	0.394	0.265		1.126	1.025	0.964	0.785	0.756	0.532	0.257
IC50=8.111	1.068	0.896	0.735	0.658	0.516	0.423	0.318	IC50=11.90	1.352	1.033	0.997	0.869	0.634	0.518	0.319
	0.965	0.918	0.749	0.617	0.538	0.396	0.368		1.095	0.995	1.055	0.915	0.619	0.625	0.359
	1.036	0.945	0.766	0.639	0.596	0.412	0.388		1.255	1.135	0.968	0.885	0.662	0.615	0.336
	1.251	0.885	0.733	0.661	0.533	0.458	0.392		1.186	1.068	0.949	0.834	0.696	0.635	0.385
Average	1.0844	0.9152	0.749	0.6392	0.5356	0.4166	0.3462	Average	1.2028	1.0512	0.9866	0.8576	0.6734	0.585	0.3312
ODtreated/ODcontrol		0.843969	0.690705	0.58945	0.493914	0.384176	0.319255	ODtreated/ODcontrol		0.873961	0.820253	0.713003	0.55986	0.486365	0.275357
Inhibitory rate		0.156031	0.309295	0.41055	0.506086	0.615824	0.680745	Inhibitory rate		0.126039	0.179747	0.286997	0.44014	0.513635	0.724643
Group	0	1	2	4	8	16	32		0	1	2	4	8	16	32
	0.997	0.952	0.789	0.601	0.496	0.385	0.294		1.325	1.067	0.974	0.762	0.695	0.556	0.314
IC50=8.463	0.985	0.915	0.698	0.624	0.513	0.374	0.306	IC50=11.50	1.159	1.048	1.018	0.856	0.734	0.518	0.425
	0.934	0.906	0.675	0.608	0.506	0.359	0.285		1.248	0.965	0.916	0.889	0.804	0.614	0.249
	0.995	0.892	0.663	0.635	0.485	0.361	0.315		1.096	0.954	0.935	0.893	0.621	0.539	0.318
	1.069	0.884	0.713	0.594	0.476	0.385	0.308		1.287	1.233	0.996	0.939	0.635	0.663	0.339
Average	0.996	0.9098	0.7076	0.6124	0.4952	0.3728	0.3016	Average	1.223	1.0534	0.9678	0.8678	0.6978	0.578	0.329
ODtreated/ODcontrol		0.913454	0.710442	0.614859	0.497189	0.374297	0.302811	ODtreated/ODcontrol		0.861325	0.791333	0.709567	0.570564	0.472608	0.269011
Inhibitory rate		0.0865462	0.289558	0.385141	0.502811	0.625703	0.697189	Inhibitory rate		0.138675	0.208667	0.290433	0.429436	0.527392	0.730989
