# Supplementary material for: Design and synthesis of cabotegravir derivatives bearing 1,2,3-triazole and evaluation of anti-liver cancer activity
Source: Front Pharmacol. 2023 Oct 6;14:1265289. doi: 10.3389/fphar.2023.1265289 (PMC10590056; doi:10.3389/fphar.2023.1265289)
Supplement: Supplementary file 1 [file DataSheet1.zip › supplementary experimental data/1.MTT assay/3-(OD)L02 cells.xlsx]

## Sheet: Sheet1
L02	KJ-5								KJ-12
Group	0	1	2	4	8	16	32		0	1	2	4	8	16	32
	1.691	1.286	1.225	1.219	0.996	0.882	0.503		0.962	0.895	0.764	0.639	0.714	0.685	0.74
	1.463	1.298	1.356	1.298	1.069	0.935	0.42		1.08	0.758	0.723	0.696	0.56	0.651	0.542
	1.311	1.455	1.125	1.138	1.036	0.971	0.418		0.675	0.822	0.758	0.657	1.047	0.643	0.39
	1.43	1.335	1.33	1.296	1.159	0.969	0.45		0.691	0.598	0.732	1.125	0.653	0.579	0.409
	1.538	1.205	1.122	1.13	1.074	0.964	0.389		1.22	1.025	0.988	0.798	0.677	0.598	0.482
Average	1.4866	1.3158	1.2316	1.2162	1.0668	0.9442	0.436	Average	0.9256	0.8196	0.793	0.783	0.7302	0.6312	0.5126
ODtreated/ODcontrol		0.885107	0.828468	0.818108	0.717611	0.635141	0.293287	ODtreated/ODcontrol		0.88548	0.856742	0.845938	0.788894	0.681936	0.553803
Inhibitory rate		0.114893	0.171532	0.181892	0.282389	0.364859	0.706713	Inhibitory rate		0.11452	0.143258	0.154062	0.211106	0.318064	0.446197
Group	0	1	2	4	8	16	32		0	1	2	4	8	16	32
	1.08	1.05	0.96	0.914	0.773	0.725	0.432		1.169	0.995	1.067	1.067	1.052	0.896	0.785
	1.32	0.89	0.904	0.873	0.837	0.734	0.395		1.358	1.069	1.088	0.995	0.965	0.882	0.865
	1.18	0.99	1.034	0.967	0.821	0.755	0.388		1.277	1.254	0.996	1.126	0.984	0.785	0.771
	1.05	1.13	0.895	0.837	0.799	0.735	0.406		1.369	1.138	1.125	0.997	1.054	0.899	0.695
	0.99	1.01	1.052	1.019	0.906	0.659	0.519		1.148	1.159	1.235	1.021	0.997	0.994	0.607
Average	1.124	1.014	0.969	0.922	0.8272	0.7216	0.428	Average	1.2642	1.123	1.1022	1.0412	1.0104	0.8912	0.7446
ODtreated/ODcontrol		0.902135	0.8621	0.820285	0.735943	0.641993	0.380783	ODtreated/ODcontrol		0.888309	0.871856	0.823604	0.799241	0.704952	0.588989
Inhibitory rate		0.0978648	0.1379	0.179715	0.264057	0.358007	0.619217	Inhibitory rate		0.111691	0.128144	0.176396	0.200759	0.295048	0.411011
Group	0	1	2	4	8	16	32		0	1	2	4	8	16	32
	1.267	1.189	1.083	0.965	0.852	0.698	0.498		1.298	1.135	1.057	0.964	0.896	0.785	0.775
	1.289	1.039	1.069	1.038	0.869	0.719	0.463		1.18	0.967	1.032	1.075	0.885	0.965	0.692
	1.219	1.159	0.967	0.963	0.951	0.866	0.506		1.364	1.068	0.967	0.997	0.942	0.884	0.634
	1.068	1.165	1.135	1.096	0.992	0.844	0.535		1.089	1.168	1.068	1.152	0.963	0.796	0.721
	1.357	1.135	1.096	1.024	0.893	0.735	0.42		1.155	1.159	1.135	0.865	0.842	0.826	0.659
Average	1.24	1.1374	1.07	1.0172	0.9114	0.839	0.4844	Average	1.2172	1.0994	1.0518	1.0106	0.9056	0.8512	0.6962
ODtreated/ODcontrol		0.917258	0.862903	0.820323	0.735	0.676613	0.390645	ODtreated/ODcontrol		0.903221	0.864114	0.830266	0.744003	0.69931	0.571968
Inhibitory rate		0.0827419	0.137097	0.179677	0.265	0.323387	0.609355	Inhibitory rate		0.0967795	0.135886	0.169734	0.255997	0.30069	0.428032
